# Supplementary material for: Different Association of Human Papillomavirus 16 Variants with Early and Late Presentation of Cervical Cancer
Source: PLoS One. 2016 Dec 30;11(12):e0169315. doi: 10.1371/journal.pone.0169315 (PMC5201311; doi:10.1371/journal.pone.0169315)
Supplement: S1 Table — (XLSX) [file pone.0169315.s001.xlsx]

## Sheet: Hoja1
	Table S1. Distribution of HPV16 variants in cervical cancers positive for single HPV16 or HPV16 plus another HPV type (n = 235)
	HPV16 variants	HPV16: % (n)*
		Single	plus another HPV type	Total
	A1/A2	60.1 (128)	72.7 (16)	61.3 (144)
	D2	21.6 (46)	18.2 (4)	21.3 (50)
	D3	18.3 (39)	9.1 (2)	17.4 (41)
	Total	100 (213)	100 (22)	100 (235)
	*p > 0.05, Pearson chi-square test
