# Supplementary material for: Different Association of Human Papillomavirus 16 Variants with Early and Late Presentation of Cervical Cancer
Source: PLoS One. 2016 Dec 30;11(12):e0169315. doi: 10.1371/journal.pone.0169315 (PMC5201311; doi:10.1371/journal.pone.0169315)
Supplement: S2 Table — (XLSX) [file pone.0169315.s002.xlsx]

## Sheet: Hoja1
	Table S2. Median age of HPV16-positive patients classified by variant type and tumor histology
	HPV16 variants	Median age (IQR; n)*
		Tumor histology		Total
		Squamous cell carcinoma	Adenocarcinoma
	A1/A2	49 (41-61; 127)	50 (40-54; 12)	49 (41-61; 144)
	D2	42 (35-55; 37)	40 (33-49; 11)	40 (34-52; 50)
	D3	54 (42-64; 27)	55 (44-62; 11)	54 (44-62; 41)
	*IQR = interquartile range 25-75%
