# Supplementary material for: Different Association of Human Papillomavirus 16 Variants with Early and Late Presentation of Cervical Cancer
Source: PLoS One. 2016 Dec 30;11(12):e0169315. doi: 10.1371/journal.pone.0169315 (PMC5201311; doi:10.1371/journal.pone.0169315)
Supplement: S3 Table — (XLSX) [file pone.0169315.s003.xlsx]

## Sheet: Hoja1
	Table S3. Association between D variants and early presentation of HPV16-positive cervical cancer cases stratified by histological type
	HPV16 variants	Age Group: % (n)			OR (95% CI)	p value
		≤49	≥50a	Total
	Squamous cell carcinoma
	A1/A2*	66 (68)	67 (59)	66.5 (127)	1
	D2	25.2 (26)	12.5 (11)	19.4 (37)	2.1 (0.9-4.5)	0.073
	D3	8.7 (9)	20.5 (18)	14.1 (27)	0.4 (0.2-1)	0.061
	Total	100 (103)	100 (88)	100 (191)
	Adenocarcinoma
	A1/A2*	30 (6)	40 (6)	34.3 (12)	1
	D2	45 (9)	13.3 (2)	31.4 (11)	4.5 (0.7-30.2)	0.122
	D3	25 (5)	46.7 (7)	34.3 (12)	0.7 (0.1-3.6)	0.682
	Total	100 (20)	100 (15)	100 (35)
	Odds ratios were calculated using a logistic regression model; reference variable* (OR=1), p value and 95% confidential interval are shown.
	a ≥ 50-year-old group was taken as reference group.
